# Supplementary material for: Structural coordinates: A novel approach to predict protein backbone conformation
Source: PLoS One. 2021 May 20;16(5):e0239793. doi: 10.1371/journal.pone.0239793 (PMC8136669; doi:10.1371/journal.pone.0239793)
Supplement: S2 File — (TXT) [file pone.0239793.s002.txt]

Supplementary data are available online at http://pbpred.eimb.ru/S/index.html
